# Supplementary material for: Evolutionary Understanding of Metacaspase Genes in Cultivated and Wild Oryza Species and Its Role in Disease Resistance Mechanism in Rice
Source: Genes (Basel). 2020 Nov 26;11(12):1412. doi: 10.3390/genes11121412 (PMC7760854; doi:10.3390/genes11121412)
Supplement: Supplementary file 1 [file genes-11-01412-s001.zip]

Archive with 11 entries (11 files):
- Supplementary Fig 1.pdf
- Supplementary Fig 2.pdf
- Supplementary File 1.docx
- Supplementary File 2.xls
- Supplementary File 3.docx
- Supplementary File 4.xlsx
- Supplementary File 5.xlsx
- Supplementary File 6.docx
- Supplementary File 7.xlsx
- Supplementary File 8.docx
- Supplementary Table 1.docx
