# Supplementary material for: Evolutionary Understanding of Metacaspase Genes in Cultivated and Wild Oryza Species and Its Role in Disease Resistance Mechanism in Rice
Source: Genes (Basel). 2020 Nov 26;11(12):1412. doi: 10.3390/genes11121412 (PMC7760854; doi:10.3390/genes11121412)
Supplement: Supplementary file 1 [file genes-11-01412-s001.zip › Supplementary File 2.xls]

## Sheet: Sheet1
	Sr. No.	Selected Genes	Type of MC	Gene Nomenclature	pfam00656	pfam06943 zf-LSD1	Protein length (aa)	MW (Kd)	pI	Gravy Score	Protein Localization	TMHMM	Blast similar to arabidopsis
	1	OBART01G33990.1	II	OBaMC7	4-168		417	45.89	5.52	-0.611	Nuclear	0	AT1G79330.1
	2	OBART03G19910.1	I	OBaMC1	85-326		368	39.687	7.85	-0.189	Nuclear& Extracellular	0	AT1G02170.1
	3	OBART03G19930.1	I	OBaMC2	81-324		372	40.004	5.73	-0.199	Chloroplast	0	AT1G02170.1
	4	OBART03G19940.1	I	OBaMC5	8-229		280	30.991	6.12	-0.429	Nuclear	0	AT4G25110.1
	5	OBART03G19960.1	I	OBaMC3	25-210		255	27.5	4.95	0.008	Extracellular & Plasma membrane	0	AT1G02170.1
	6	OBART05G21540.1	II	OBaMC6	4--185		409	44.597	6.53	-0.543	Nuclear	0	AT1G79340.1
	7	OBART05G21550.1	II	OBaMC8	8-190		420	46.019	6.04	-0.565	Nuclear	0	AT1G79330.1
	8	OBART10G18850.1	I	OBaMC4	47-285	6--30	334	36.16	6.16	-0.213	Extracellular	0	AT1G02170.1
	9	OB01G42780.1	II	OBrMC5	4-168		417	45.87	5.46	-0.62	Nuclear	0	AT1G79330.1
	10	OB03G29120.1	I	OBrMC1	51-206		247	27.012	7.6	-0.298	Nuclear& Mitochondrial	0	AT1G02170.1
	11	OB03G29130.1	I	OBrMC2	56-291		344	36.747	5.62	-0.245	Chloroplast & Nuclear	0	AT1G02170.1
	12	OB03G29140.1	I	OBrMC3	14-253		294	32.016	5.44	-0.123	Extracellular & Plasma membrane	0	AT1G02170.1
	13	OB05G29040.1	II	OBrMC7	76-189		440	47.907	8.86	-0.674	Nuclear	0	AT1G79320.1
	14	OB05G29050.1	II	OBrMC6			419	45.868	6.48	-0.577	Nuclear	0	AT1G79330.1
	15	OB10G25980.1	I	OBrMC4	30-212		262	28.43	5.15	-0.247	Extracellular	0	AT1G02170.1
	16	OB12G12140.1	II	OBrMC8	5-162		409	42.287	4.79	-0.088	Cytoplasmic	0	AT5G04200.1
	17	ORGLA01G0279200.1	II	OGbMC7	4-168		417	45.89	5.52	-0.611	Nuclear	0	AT1G79330.1
	18	ORGLA03G0186200.1	I	OGbMC1	85-326		368	39.687	7.85	-0.189	Extracellular, Nuclear	0	AT1G02170.1
	19	ORGLA03G0186300.1	I	OGbMC2	109-187		397	42.799	11.24	-0.58	Nuclear	0	AT1G02170.1
	20	ORGLA03G0186400.1	I	OGbMC5	8-251		302	33.516	6.46	-0.363	Nuclear	0	AT4G25110.1
	21	ORGLA03G0186500.1	I	OGbMC3	89-369	13-37	369	39.119	7.91	0.013	Chloroplast & Plasma Membrane	0	AT1G02170.1
	22	ORGLA05G0187100.1	II	OGbMC6	4-185		409	44.597	6.53	-0.543	Nuclear	0	AT1G79340.1
	23	ORGLA05G0187200.1	II	OGbMC8	5-162		420	46.019	6.04	-0.565	Nuclear	0	AT1G79330.1
	24	ORGLA10G0139900.1	I	OGbMC4	68-306	7--31	355	NA	NA	NA	Extracellular	0	AT1G02170.1
	25	ORGLA11G0018800.1	II	OGbMC9	8-312		341	35.607	5.09	-0.076	Cytoplasmic	0	AT5G04200.1
	26	OGLUM01G38250.1	II	OGlMC7	4-168		417	45.863	5.37	-0.609	Nuclear	0	AT1G79330.1
	27	OGLUM03G20520.1	I	OGlMC1	85-326		368	39.713	7.85	-0.204	Nuclear	0	AT1G02170.1
	28	OGLUM03G20560.1	I	OGlMC2	103-344		392	41.418	7.91	-0.168	hloroplast	0	AT1G02170.1
	29	OGLUM03G20570.1	I	OGlMC5	8-163		176	19.723	4.98	-0.311	Cytoplasmic	0	AT4G25110.1
	30	OGLUM03G20600.1	I	OGlMC3	52-332		443	48.078	8.67	-0.135	Chloroplast	0	AT1G02170.1
	31	OGLUM05G22740.1	II	OGlMC6	4-193		409	44.546	6.35	-0.565	Nuclear	0	AT1G79340.1
	32	OGLUM05G22750.1	II	OGlMC8	5-162		416	45.548	6.03	-0.56	Nuclear	0	AT1G79330.1
	33	OGLUM10G18910.1	I	OGlMC4	295-533		582	63.16	7.91	-0.473	Extracellular	0	AT1G02170.1
	34	AMDW01032852.1_FGP001	I	OLoMC1	16-91		120	12.678	4.35	-0.389	Cytoplasmic, Nuclear	0	AT5G04200.1
	35	KN538687.1_FGP194	II	OLoMC8	4-178		823	87.373	5.32	-0.224	Chloroplast	0	AT1G79320.1
	36	KN538687.1_FGP207	II	OLoMC6	5-162		420	46.005	6.04	-0.57	Nuclear	0	AT1G79330.1
	37	KN538892.1_FGP005	I	OLoMC4	8-183		235	26.073	5.46	-0.37	Nuclear	0	AT4G25110.1
	38	KN538892.1_FGP007	I	OLoMC2	10-230		272	29.831	5.16	-0.242	Nuclear	0	AT1G02170.1
	39	KN539149.1_FGP003	I	OLoMC3	264-447		496	54.409	6.81	-0.587	Extracellular & Nuclear	0	AT1G02170.1
	40	KN539612.1_FGP001	II	OLoMC9	348-423		452	49.255	6.63	0.17	Plasma Membrane	7	AT5G04200.1
	41	KN540137.1_FGP001	I	OLoMC5	01--56		157	16.728	4.77	0.106	Plasma Membrane,Chloroplast, Cytoplasmic	0	AT5G64240.2
	42	KN540619.1_FGP006	II	OLoMC7	4-168		417	45.795	5.44	-0.599	Nuclear	0	AT1G79330.1
	43	OMERI03G17880.1	I	OMeMC1	87-328		370	39.79	8.16	-0.234	Nuclear	0	AT1G02170.1
	44	OMERI03G17890.1	I	OMeMC2	103-343		391	41.331	7.91	-0.171	Chloroplast	0	AT1G02170.1
	45	OMERI03G17900.1	I	OMeMC5	8-252		303	33.491	5.83	-0.301	Nuclear	0	AT4G25110.1
	46	OMERI03G17920.1	I	OMeMC3	115-395	13-37	395	42.035	8.87	-0.114	Plasma Membrane & Chloroplast	0	AT1G02170.1
	47	OMERI05G19430.1	II	OMeMC6	5-164		420	45.966	5.94	-0.568	Nuclear	0	AT1G79330.1
	48	OMERI08G00110.2	I	OMeMC4	526-764		450	49	8.59	-0.389	Extracellular & Nuclear	0	AT1G02170.1
	49	OMERI09G06400.1	II	OMeMC7	105-269		518	56.818	6.81	-0.563	Nuclear	0	AT1G79330.1
	50	OMERI11G02500.2	II	OMeMC8	759-833		833	90.916	8.27	0.275	Plasma Membrane	12	AT5G04200.1
	51	ONIVA01G38790.1	II	ONiMC6	4-168		417	45.85	5.44	-0.607	Nuclear	0	AT1G79330.1
	52	ONIVA03G21600.1	I	ONiMC1	85-326		368	39.657	7.85	-0.188	Nuclear & Extracellular	0	AT1G02170.1
	53	ONIVA03G21620.1	I	ONiMC2	387-630, 8-215		679	73.087	6.77	-0.304	Chloroplast & Nuclear	0	AT1G02170.1
	54	ONIVA03G21660.1	I	ONiMC3	80-360	13-37	360	38.324	7.5	0.003	Plasma Membrane	0	AT1G02170.1
	55	ONIVA05G22210.1	II	ONiMC5	4-193		409	44.598	6.57	-0.566	Nuclear	0	AT1G79340.1
	56	ONIVA05G22220.1	II	ONiMC7	5-162		420	46.019	6.04	-0.565	Nuclear	0	AT1G79330.1
	57	ONIVA10G21340.1	I	ONiMC4	527-765		814	87.867	9.05	-0.34	Extracellular & Nuclear	0	AT1G02170.1
	58	ONIVA11G02360.1	II	ONiMC8	714-1018		1086	117.618	6.95	0.342	Plasma Membrane	17	AT5G04200.1
	59	OPUNC01G33030.1	II	OPuMC5	4-168		417	45.935	5.37	-0.615	Nuclear	0	AT1G79340.1
	60	OPUNC03G18760.1	I	OPuMC1	82-3223, 377-618		660	71.94	6.78	-0.222	Plasma Membrane & Nuclear	0	AT1G02170.1
	61	OPUNC03G18780.1	I	OPuMC2	22-256,341-524		555	60.692	6.1	-0.383	Cytoplasmic & Nuclear	0	AT1G02170.1
	62	OPUNC03G18790.1	I	OPuMC3	14-294		294	32.048	5.61	-0.157	Plasma membrane & Chloroplast	0	AT1G02170.1
	63	OPUNC05G19180.1	II	OPuMC6	4-181		416	44.386	5.46	-0.485	Nuclear	0	AT1G79340.1
	64	OPUNC05G19190.1	II	OPuMC7	4-163		419	46.006	6.14	-0.585	Nuclear	0	AT1G79330.1
	65	OPUNC10G17260.1	I	OPuMC4	613-919	544-568	968	105.618	9.13	-0.356	Extracellular , Plasma membrane & Nuclear	0	AT1G02170.1
	66	OPUNC12G01940.1	II	OPuMC8	727-998		1019	109.911	6.54	0.237	Plasma Membrane	10	AT5G04200.1
	67	ORUFI01G37300.1	II	ORuMC7	4-168		417	45.837	5.54	-0.6	Nuclear	0	AT1G79330.1
	68	ORUFI03G20550.1	I	ORuMC1	85-326		368	39.657	7.85	-0.188	Extracellular	0	AT1G02170.1
	69	ORUFI03G20570.1	I	ORuMC2	109-352		400	42.166	7.01	-0.156	Chloroplast	0	AT1G02170.1
	70	ORUFI03G20590.1	I	ORuMC5	8-217		268	29.578	5.75	-0.358	Nuclear	0	AT4G25110.1
	71	ORUFI03G20620.1	I	ORuMC3	93-323	109-155	323	33.744	6.24	-0.025	Plasma Membrane	0	AT1G02170.1
	72	ORUFI05G22800.1	II	ORuMC6	4-193		409	44.546	6.35	-0.565	Nuclear	0	AT1G79340.1
	73	ORUFI05G22810.1	II	ORuMC8	5-162		420	46.019	6.04	-0.565	Nuclear	0	AT1G79330.1
	74	ORUFI10G20040.1	I	ORuMC4	76-314	7--31	363	38.809	6.21	-0.201	Extracellular	0	AT1G02170.1
	75	ORUFI11G02080.1	II	ORuMC9	8-312		341	35.701	5.32	-0.099	Cytoplasmic	0	AT5G04200.1
	76	BGIOSGA004618-PA	II	OInMC6	4-164		417	45.794	5.36	-0.58	Nuclear	0	AT1G79330.1
	77	BGIOSGA010607-PA	I	OInMC1	89-369	13-37	369	39.09	7.5	0.043	Plasma Membrane	0	AT1G02170.1
	78	BGIOSGA010608-PA	I	OInMC4	6-250		301	33.65	6.46	-0.424	Nuclear	0	AT4G25110.1
	79	BGIOSGA010610-PA	I	OInMC2	109-352		400	42.159	7.91	-0.159	Chloroplast	0	AT1G02170.1
	80	BGIOSGA010611-PA	I	OInMC3	85-326		368	39.657	7.85	-0.188	Nuclear & Extracellular	0	AT1G02170.1
	81	BGIOSGA017791-PA	II	OInMC7	5-162		420	46.019	6.04	-0.565	Nuclear	0	AT1G79330.1
	82	BGIOSGA017792-PA	II	OInMC5	4-193		409	44.588	6.35	-0.554	Nuclear	0	AT1G79340.1
	83	BGIOSGA034558-PA	II	OInMC8	8-312		341	35.615	5.24	-0.082	Cytoplasmic	0	AT5G04200.1
	84	Os01t0799900-01	II	OJaMC7	4-168		417	45.885	5.51	-0.595	Nuclear	0	AT1G79330.1
	85	Os03t0388900-01	I	OJaMC1	85-326		368	39.657	7.85	-0.188	Extracellular & Nuclear	0	AT1G02170.1
	86	Os03t0389000-00	I	OJaMC4	109-155		424	45.261	11.59	-0.713	Nuclear	0	AT4G25110.1
	87	Os03t0389100-01	I	OJaMC5	8-251		302	33.517	6.46	-0.312	Nuclear	0	AT4G25110.1
	88	Os03t0389501-00	I	OJaMC2	89-208	13-37	208	21.904	6.94	0.042	Chloroplast	0	AT1G02170.1
	89	Os05t0496400-00	II	OJaMC6	185-296		305	33.219	8.46	-0.636	Nuclear	0	AT1G79340.1
	90	Os05t0496500-01	II	OJaMC8	5-162		420	46.019	6.04	-0.565	Nuclear	0	AT1G79330.1
	91	Os10t0565100-00	I	OJaMC3	170-408	101-125	457	49.844	8.47	-0.397	Nuclear	0	AT1G02170.1
	92	Os11t0134700-01	II	OJaMC9	8-312		341	35.658	5.24	-0.074	Cytoplasmic	0	AT5G04200.1
							0

## Sheet: Sheet2
					Chr positions	Start	end
Sr. No.	Selected Genes	Gene Nomenclature	pfam00656	pfam06943 zf-LSD1	1	28489259	28492242
1	OBART01G33990.1	OBaMC7	4-168		3	14416223	14417644
2	OBART03G19910.1	OBaMC1	85-326		3	14437586	14442160
3	OBART03G19930.1	OBaMC2	81-324		3	14442402	14446107
4	OBART03G19940.1	OBaMC5	8-229		3	14459238	14460787
5	OBART03G19960.1	OBaMC3	25-210		5	19463960	19465276
6	OBART05G21540.1	OBaMC6	4--185		5	19465903	19468114
7	OBART05G21550.1	OBaMC8	8-190		10	18549900	18553158
8	OBART10G18850.1	OBaMC4	47-285	6--30	1	26041444	26044265
9	OB01G42780.1	OBrMC5	4-168		3	13508028	13509292
10	OB03G29120.1	OBrMC1	51-206		3	13521294	13522614
11	OB03G29130.1	OBrMC2	56-291		3	13525134	13526684
12	OB03G29140.1	OBrMC3	14-253		5	15945557	15947193
13	OB05G29040.1	OBrMC7	76-189		5	15947796	15950279
14	OB05G29050.1	OBrMC6			10	13919995	13922551
15	OB10G25980.1	OBrMC4	30-212		12	1255694	1257003
16	OB12G12140.1	OBrMC8	5-162		1	24638204	24640673
17	ORGLA01G0279200.1	OGbMC7	4-168		3	14254628	14256049
18	ORGLA03G0186200.1	OGbMC1	85-326		3	14274062	14275522
19	ORGLA03G0186300.1	OGbMC2	109-187		3	14278901	14282605
20	ORGLA03G0186400.1	OGbMC5	8-251		3	14296407	14298298
21	ORGLA03G0186500.1	OGbMC3	89-369	13-37	5	19020172	19021488
22	ORGLA05G0187100.1	OGbMC6	4-185		5	19021673	19024768
23	ORGLA05G0187200.1	OGbMC8	5-162		10	16031196	16034101
24	ORGLA10G0139900.1	OGbMC4	68-306	7--31	11	1308926	1309951
25	ORGLA11G0018800.1	OGbMC9	8-312		1	36831684	36834708
26	OGLUM01G38250.1	OGlMC7	4-168		3	16247458	16248879
27	OGLUM03G20520.1	OGlMC1	85-326		3	16268883	16270313
28	OGLUM03G20560.1	OGlMC2	103-344		3	16296218	16296856
29	OGLUM03G20570.1	OGlMC5	8-163		3	16340827	16353834
30	OGLUM03G20600.1	OGlMC3	52-332		5	24782746	24784062
31	OGLUM05G22740.1	OGlMC6	4-193		5	24784689	24786888
32	OGLUM05G22750.1	OGlMC8	5-162		10	22112534	22124099
33	OGLUM10G18910.1	OGlMC4	295-533		1
34	AMDW01032852.1_FGP001	OLoMC1	16-91		1
35	KN538687.1_FGP194	OLoMC8	4-178		1
36	KN538687.1_FGP207	OLoMC6	5-162		1
37	KN538892.1_FGP005	OLoMC4	8-183		1
38	KN538892.1_FGP007	OLoMC2	10-230		1
39	KN539149.1_FGP003	OLoMC3	264-447		1
40	KN539612.1_FGP001	OLoMC9	348-423		1
41	KN540137.1_FGP001	OLoMC5	01--56		1
42	KN540619.1_FGP006	OLoMC7	4-168		3	16655660	16657784
43	OMERI03G17880.1	OMeMC1	87-328		3	16684635	16686331
44	OMERI03G17890.1	OMeMC2	103-343		3	16691263	16695762
45	OMERI03G17900.1	OMeMC5	8-252		3	16711286	16714539
46	OMERI03G17920.1	OMeMC3	115-395	13-37	5	22525553	22528699
47	OMERI05G19430.1	OMeMC6	5-164		11	2060400	2079238
48	OMERI08G00110.2	OMeMC4	526-764		9	9878183	9881055
49	OMERI09G06400.1	OMeMC7	105-269		11	2060400	2079238
50	OMERI11G02500.2	OMeMC8	759-833		1	33133544	33136301
51	ONIVA01G38790.1	ONiMC6	4-168		3	16309432	16310853
52	ONIVA03G21600.1	ONiMC1	85-326		3	16334730	16347197
53	ONIVA03G21620.1	ONiMC2	387-630, 8-215		3	16363183	16365049
54	ONIVA03G21660.1	ONiMC3	80-360	13-37	5	21959901	21961217
55	ONIVA05G22210.1	ONiMC5	4-193		5	21961844	21964055
56	ONIVA05G22220.1	ONiMC7	5-162		10	20936811	20947305
57	ONIVA10G21340.1	ONiMC4	527-765		11	1855626	1872368
58	ONIVA11G02360.1	ONiMC8	714-1018		1	36308404	36311381
59	OPUNC01G33030.1	OPuMC5	4-168		3	16594923	16604404
60	OPUNC03G18760.1	OPuMC1	82-3223, 377-618		3	16614297	16630445
61	OPUNC03G18780.1	OPuMC2	22-256,341-524		3	16644947	16646582
62	OPUNC03G18790.1	OPuMC3	14-294		5	25816076	25817418
63	OPUNC05G19180.1	OPuMC6	4-181		5	25818443	25820911
64	OPUNC05G19190.1	OPuMC7	4-163		10	25168620	25178574
65	OPUNC10G17260.1	OPuMC4	613-919	544-568	12	1568074	1592195
66	OPUNC12G01940.1	OPuMC8	727-998		1	31163010	31165812
67	ORUFI01G37300.1	ORuMC7	4-168		3	14979269	14981258
68	ORUFI03G20550.1	ORuMC1	85-326		3	15001411	15002869
69	ORUFI03G20570.1	ORuMC2	109-352		3	15006243	15010089
70	ORUFI03G20590.1	ORuMC5	8-217		3	15023431	15025282
71	ORUFI03G20620.1	ORuMC3	93-323	109-155	5	21359014	21360330
72	ORUFI05G22800.1	ORuMC6	4-193		5	21360957	21363168
73	ORUFI05G22810.1	ORuMC8	5-162		10	19917148	19920573
74	ORUFI10G20040.1	ORuMC4	76-314	7--31	11	1477785	1478810
75	ORUFI11G02080.1	ORuMC9	8-312		1	37269136	37271437
76	BGIOSGA004618	OInMC6	4-164		3	17335876	17337767
77	BGIOSGA010607	OInMC1	89-369	13-37	3	17318712	17322487
78	BGIOSGA010608	OInMC4	6-250		3	17302257	17303715
79	BGIOSGA010610	OInMC2	109-352		3	17280895	17282316
80	BGIOSGA010611	OInMC3	85-326		5	25952071	25954281
81	BGIOSGA017791	OInMC7	5-162		5	25950128	25951444
82	BGIOSGA017792	OInMC5	4-193		11	1284416	1285441
83	BGIOSGA034558	OInMC8	8-312		1	33869142	33871835
84	Os01t0799900	OJaMC7	4-168		3	15530630	15532454
85	Os03t0388900	OJaMC1	85-326		3	15563374	15564927
86	Os03t0389000	OJaMC4	109-155		3	15567899	15572135
87	Os03t0389100	OJaMC5	8-251		3	15586221	15587152
88	Os03t0389501	OJaMC2	89-208	13-37	5	24383180	24384097
89	Os05t0496400	OJaMC6	185-296		5	24384902	24387337
90	Os05t0496500	OJaMC8	5-162		10	22320644	22323805
91	Os10t0565100	OJaMC3	170-408	101-125	11	1616990	1618300
92	Os11t0134700	OJaMC9	8-312
