# Supplementary material for: Evolutionary Understanding of Metacaspase Genes in Cultivated and Wild Oryza Species and Its Role in Disease Resistance Mechanism in Rice
Source: Genes (Basel). 2020 Nov 26;11(12):1412. doi: 10.3390/genes11121412 (PMC7760854; doi:10.3390/genes11121412)
Supplement: Supplementary file 1 [file genes-11-01412-s001.zip › Supplementary File 4.xlsx]

## Sheet: main
	Supplementary File 4. Details of transcription factor binding domains identified in the 2kb upstream region of the 92 metacaspases genes in Oryza species
	Regulator	Cis-Element	Code	Sequence	OBART03G19910.1	OBART03G19960.1	OBART10G18850.1	OBART05G21540.1	OBART05G21550.1	OBART01G33990.1	OBART03G19940.1	OBART03G19930.1
	ABA	ABRELATERD1	S000414	ACGTG	3	6	0	2	4	2	5	8
		ABREOSRAB21	S000012	ACGTSSSC	0	0	0	1	2	0	0	1
		ABRERATCAL	S000408	WAACCA	6	2	1	3	3	1	4	4
	MYB	MYBCORE	S000176	CNGTTR	7	8	8	5	6	2	9	5
	MYC	MYCCONSENSUSAT	S000407	CANNTG	14	38	12	18	14	18	18	16
	WRKY	WBOXATNPR1	S000390	TTGAC	4	3	4	2	1	2	11	3
		WBOXNTERF3	S000457	TGACY	5	5	7	4	2	5	9	2
		WRKY710S	S000447	TGAC	14	11	14	11	8	7	18	10
	ERF	GCCCORE	S000430	GCCGCC	2	7	4	3	6	1	1	4
	Auxin	NTBBF1ARROLB	S000273	ACTTTA	0	0	0	0	1	2	3	0
	Regulator	Cis-Element	Code	Sequence	OB03G29120.1	OB03G29140.1	OB10G25980.1	OB05G29040.1	OB05G29050.1	OB01G42780.1	OB12G12140.1	OB03G29130.1
	ABA	ABRELATERD1	S000414	ACGTG	3	3	0	6	3	3	0	3
		ABREOSRAB21	S000012	ACGTSSSC	0	1	0	1	1	1	0	0
		ABRERATCAL	S000408	WAACCA	2	0	1	1	2	2	0	0
	MYB	MYBCORE	S000176	CNGTTR	3	4	7	5	6	7	6	9
	MYC	MYCCONSENSUSAT	S000407	CANNTG	24	16	18	18	12	22	14	20
	WRKY	WBOXATNPR1	S000390	TTGAC	4	3	3	2	3	4	4	4
		WBOXNTERF3	S000457	TGACY	6	8	3	6	6	5	8	6
		WRKY710S	S000447	TGAC	16	14	8	11	14	12	10	12
	ERF	GCCCORE	S000430	GCCGCC	1	1	2	3	11	0	0	2
	Auxin	NTBBF1ARROLB	S000273	ACTTTA	2	2	0	1	0	2	4	3
	Regulator	Cis-Element	Code	Sequence	ORGLA03G0186200.1	ORGLA03G0186500.1	ORGLA10G0139900.1	ORGLA05G0187100.1	ORGLA05G0187200.1	ORGLA01G0279200.1	ORGLA11G0018800.1	ORGLA03G0186400.1	ORGLA03G0186300.1
	ABA	ABRELATERD1	S000414	ACGTG	3	4	0	2	4	1	1	5	8
		ABREOSRAB21	S000012	ACGTSSSC	0	0	0	1	2	0	0	0	1
		ABRERATCAL	S000408	WAACCA	2	0	1	2	3	1	0	4	4
	MYB	MYBCORE	S000176	CNGTTR	7	8	8	4	6	3	2	8	5
	MYC	MYCCONSENSUSAT	S000407	CANNTG	14	28	12	18	14	22	8	22	14
	WRKY	WBOXATNPR1	S000390	TTGAC	4	3	4	2	1	2	6	12	3
		WBOXNTERF3	S000457	TGACY	5	7	7	4	2	4	4	10	2
		WRKY710S	S000447	TGAC	14	12	14	11	8	6	12	19	10
	ERF	GCCCORE	S000430	GCCGCC	2	5	4	3	6	2	1	1	4
	Auxin	NTBBF1ARROLB	S000273	ACTTTA	1	0	0	0	1	2	2	3	0
	Regulator	Cis-Element	Code	Sequence	OGLUM03G20520.1	OGLUM03G20600.1	OGLUM10G18910.1	OGLUM05G22740.1	OGLUM05G22750.1	OGLUM01G38250.1	OGLUM03G20560.1	OGLUM03G20570.1
	ABA	ABRELATERD1	S000414	ACGTG	3	5	0	2	4	0	0	2
		ABREOSRAB21	S000012	ACGTSSSC	0	0	0	0	0	0	0	0
		ABRERATCAL	S000408	WAACCA	2	2	0	3	3	0	0	0
	MYB	MYBCORE	S000176	CNGTTR	7	7	1	4	6	3	1	5
	MYC	MYCCONSENSUSAT	S000407	CANNTG	14	20	12	18	14	18	0	16
	WRKY	WBOXATNPR1	S000390	TTGAC	5	3	3	2	1	3	2	2
		WBOXNTERF3	S000457	TGACY	13	1	4	4	2	5	7	4
		WRKY710S	S000447	TGAC		6	7	11	8	9	9	8
	ERF	GCCCORE	S000430	GCCGCC	2	4	5	2	6	0	3	7
	Auxin	NTBBF1ARROLB	S000273	ACTTTA	0	0	0	0	1	2	2	1
	Regulator	Cis-Element	Code	Sequence	BGIOSGA010611	BGIOSGA010607	BGIOSGA010610	BGIOSGA017792	BGIOSGA017791	BGIOSGA004618	BGIOSGA034558	BGIOSGA010608
	ABA	ABRELATERD1	S000414	ACGTG	0	4	7	1	4	1	1	3
		ABREOSRAB21	S000012	ACGTSSSC	0	0	1	1	2	0	0	0
		ABRERATCAL	S000408	WAACCA	2	0	1	3	3	0	0	2
	MYB	MYBCORE	S000176	CNGTTR	7	7	6	3	5	4	2	5
	MYC	MYCCONSENSUSAT	S000407	CANNTG	14	34	16	20	14	16	8	6
	WRKY	WBOXATNPR1	S000390	TTGAC	4	3	4	2	1	2	6	1
		WBOXNTERF3	S000457	TGACY	5	3	3	4	2	2	4	0
		WRKY710S	S000447	TGAC	14	9	9	11	8	5	12	2
	ERF	GCCCORE	S000430	GCCGCC	2	8	0	3	6	2	1	7
	Auxin	NTBBF1ARROLB	S000273	ACTTTA	0	3	0	0	1	2	2	1
	Regulator	Cis-Element	Code	Sequence	Os03t0388900-01	Os03t0389501-00	Os03t0389000-00	Os05t0496400-00	Os05t0496500-01	Os01t0799900-01	Os11t0134700-01	Os03t0389100-01	Os10t0565100-00
	ABA	ABRELATERD1	S000414	ACGTG	5	3	1	3	4	4	1	5
		ABREOSRAB21	S000012	ACGTSSSC	2	0	0	1	2	0	0	0
		ABRERATCAL	S000408	WAACCA	2	2	1	4	3	3	0	4
	MYB	MYBCORE	S000176	CNGTTR	5	3	9	4	5	2	2	8
	MYC	MYCCONSENSUSAT	S000407	CANNTG	12	20	16	20	12	10	8	20
	WRKY	WBOXATNPR1	S000390	TTGAC	5	4	6	2	1	3	6	11
		WBOXNTERF3	S000457	TGACY	5	3	3	4	3	4	4	9
		WRKY710S	S000447	TGAC	14	12	9	12	7	6	12	17
	ERF	GCCCORE	S000430	GCCGCC	7	13	2	7	6	0	1	1
	Auxin	NTBBF1ARROLB	S000273	ACTTTA	0	2	0	0	1	2	2	3
	Regulator	Cis-Element	Code	Sequence	OMERI03G17880.1	OMERI03G17920.1	OMERI03G17890.1	OMERI05G19430.1	OMERI09G06400.1	OMERI03G17900.1	OMERI08G00110.1
	ABA	ABRELATERD1	S000414	ACGTG	2	2	4	3	3	4	0
		ABREOSRAB21	S000012	ACGTSSSC	0	0	1	1	0	0	0
		ABRERATCAL	S000408	WAACCA	6	0	3	1	1	1	1
	MYB	MYBCORE	S000176	CNGTTR	6	0	7	7	2	2	7
	MYC	MYCCONSENSUSAT	S000407	CANNTG	18	10	26	16	18	12	10
	WRKY	WBOXATNPR1	S000390	TTGAC	2	1	1	4	1	3	2
		WBOXNTERF3	S000457	TGACY	5	1	3	5	2	2	3
		WRKY710S	S000447	TGAC	13	2	6	12	4	6	6
	ERF	GCCCORE	S000430	GCCGCC	4	5	1	7	1	4	0
	Auxin	NTBBF1ARROLB	S000273	ACTTTA	0	0	0	0	2	2	2
	Regulator	Cis-Element	Code	Sequence	ONIVA03G21600.1	ONIVA03G21660.1	ONIVA10G21340.1	ONIVA05G22210.1	ONIVA05G22220.1	ONIVA01G38790.1	ONIVA11G02360.1	ONIVA03G21620.1
	ABA	ABRELATERD1	S000414	ACGTG	3	4	4	3	4	2	1	7
		ABREOSRAB21	S000012	ACGTSSSC	0	0	0	1	2	0	0	1
		ABRERATCAL	S000408	WAACCA	6	1	4	2	0	3	3	4
	MYB	MYBCORE	S000176	CNGTTR	7	7	1	3	5	3	3	7
	MYC	MYCCONSENSUSAT	S000407	CANNTG	14	34	18	20	14	14	22	14
	WRKY	WBOXATNPR1	S000390	TTGAC	4	2	5	2	1	3	2	3
		WBOXNTERF3	S000457	TGACY	5	3	7	4	2	4	8	3
		WRKY710S	S000447	TGAC	14	8	13	11	8	6	16	9
	ERF	GCCCORE	S000430	GCCGCC	2	7	1	8	6	0	0	2
	Auxin	NTBBF1ARROLB	S000273	ACTTTA	0	4	0	0	0	2	3	0
	Regulator	Cis-Element	Code	Sequence	OPUNC03G18760.1	OPUNC03G18790.1	OPUNC10G17260.1	OPUNC05G19180.1	OPUNC05G19190.1	OPUNC01G33030.1	OPUNC12G01940.1	OPUNC03G18780.1
	ABA	ABRELATERD1	S000414	ACGTG	3	0	4	4	5	1	0	3
		ABREOSRAB21	S000012	ACGTSSSC	0	0	0	1	3	0	0	0
		ABRERATCAL	S000408	WAACCA	6	3	5	4	2	2	2	4
	MYB	MYBCORE	S000176	CNGTTR	7	2	7	4	7	0	1	3
	MYC	MYCCONSENSUSAT	S000407	CANNTG	20	6	20	18	12	10	24	10
	WRKY	WBOXATNPR1	S000390	TTGAC	2	7	4	2	2	2	4	1
		WBOXNTERF3	S000457	TGACY	6	5	7	3	3	4	2	2
		WRKY710S	S000447	TGAC	14	10	14	12	9	10	7	9
	ERF	GCCCORE	S000430	GCCGCC	3	7	1	0	9	0	0	0
	Auxin	NTBBF1ARROLB	S000273	ACTTTA	0	0	0	1	0	0	0	2
	Regulator	Cis-Element	Code	Sequence	ORUFI03G20550.1	ORUFI03G20620.1	ORUFI03G20570.1	ORUFI05G22800.1	ORUFI05G22810.1	ORUFI01G37300.1	ORUFI11G02080.1	ORUFI03G20590.1	ORUFI10G20040.1
	ABA	ABRELATERD1	S000414	ACGTG	3	4	3	4	4	1	1	5	0
		ABREOSRAB21	S000012	ACGTSSSC	0	0	0	1	2	0	0	0	0
		ABRERATCAL	S000408	WAACCA	6	2	2	1	0	3	4	1	2
	MYB	MYBCORE	S000176	CNGTTR	7	7	7	4	5	9	2	8	8
	MYC	MYCCONSENSUSAT	S000407	CANNTG	14	34	20	20	14	12	8	22	10
	WRKY	WBOXATNPR1	S000390	TTGAC	4	3	3	2	1	2	6	10	4
		WBOXNTERF3	S000457	TGACY	5	5	2	4	2	3	4	9	7
		WRKY710S	S000447	TGAC	14	11	7	12	8	5	12	17	14
	ERF	GCCCORE	S000430	GCCGCC	2	8	2	7	6	0	1	1	1
	Auxin	NTBBF1ARROLB	S000273	ACTTTA	0	2	0	0	1	2	2	3	0
	Regulator	Cis-Element	Code	Sequence	KN538892.1_FGP007	KN540137.1_FGP001	KN539149.1_FGP003	KN538687.1_FGP194	KN538687.1_FGP207	KN540619.1_FGP006	KN539612.1_FGP001	KN538892.1_FGP005
	ABA	ABRELATERD1	S000414	ACGTG	3	9	0	2	4	3	0	3
		ABREOSRAB21	S000012	ACGTSSSC	0	0	0	0	2	0	0	0
		ABRERATCAL	S000408	WAACCA	7	0	3	2	1	2	5	2
	MYB	MYBCORE	S000176	CNGTTR	8	5	1	1	3	3	5	8
	MYC	MYCCONSENSUSAT	S000407	CANNTG	16	26	8	12	10	16	18	22
	WRKY	WBOXATNPR1	S000390	TTGAC	3	4	2	2	1	1	5	13
		WBOXNTERF3	S000457	TGACY	5	8	2	1	2	2	6	10
		WRKY710S	S000447	TGAC	13	15	4	10	7	5	11	18
	ERF	GCCCORE	S000430	GCCGCC	2	4	1	2	6	1	2	1
	Auxin	NTBBF1ARROLB	S000273	ACTTTA	0	1	0	1	1	3	0	1
