# Supplementary material for: Evolutionary Understanding of Metacaspase Genes in Cultivated and Wild Oryza Species and Its Role in Disease Resistance Mechanism in Rice
Source: Genes (Basel). 2020 Nov 26;11(12):1412. doi: 10.3390/genes11121412 (PMC7760854; doi:10.3390/genes11121412)
Supplement: Supplementary file 1 [file genes-11-01412-s001.zip › Supplementary File 5.xlsx]

## Sheet: Variation_Os03t0388900
Var ID	Chromosome	Position	Reference	Primary Allele	Secondary Allele	Frequency of Primary Allele in All
vg0315530704	chr03	15530704	C	C	T	0.523
vg0315530915	chr03	15530915	C	C	CAAT	0.627
vg0315530939	chr03	15530939	C	C	A	0.621
vg0315531071	chr03	15531071	C	C	G	0.979
vg0315531076	chr03	15531076	G	G	A	0.986
vg0315531126	chr03	15531126	G	G	T	0.979
vg0315531136	chr03	15531136	T	T	G	0.943
vg0315531139	chr03	15531139	A	A	G	0.521
vg0315531206	chr03	15531206	G	G	A	0.999
vg0315531537	chr03	15531537	A	A	T	0.998
vg0315532172	chr03	15532172	G	G	C	0.624
vg0315532209	chr03	15532209	TG	TG	T	0.959
vg0315532333	chr03	15532333	G	G	A	0.997
vg0315532341	chr03	15532341	C	C	T	0.622
vg0315532343	chr03	15532343	C	C	T	0.998
vg0315532368	chr03	15532368	C	C	G	0.623
vg0315532371	chr03	15532371	C	C	G	0.986

## Sheet: Haplotype_Os03t0388900
SNP ID	vg0315530704,vg0315530939,vg0315531071,vg0315531076,vg0315531126,vg0315531136,vg0315531139,vg0315531206,vg0315531537,vg0315532172,vg0315532333,vg0315532341,vg0315532343,vg0315532368,vg0315532371
Haplotype Group	Haplotype	ALL Frequencies	IndI	IndII	IndIII	Ind_Admix	Aus	TeJ	TrJ	Jap_Admix	Intermediate	Cultivar Name
I	CCCGGTAGAGGCCCC	2426	327	382	171	297	49	737	155	176	132	"B001;B002;B003;B004;B005;B006;B008;B014;B016;B017;B020;B023;B024;B027;B029;B032;B033;B034;B035;B036;B038;B043;B044;B045;B046;B047;B048;B053;B055;B056;B057;B058;B059;B060;B062;B064;B066;B068;B069;B070;B071;B074;B077;B081;B084;B086;B088;B090;B091;B094;B097;B100;B101;B102;B103;B109;B110;B111;B112;B113;B114;B117;B121;B122;B123;B124;B126;B127;B128;B129;B130;B136;B138;B139;B141;B142;B143;B145;B146;B14…
II	TACGGTGGACGTCGC	1726	226	74	628	430	21	21	249	51	26	"B007;B009;B010;B011;B012;B013;B015;B019;B025;B026;B028;B030;B031;B040;B051;B052;B061;B063;B065;B067;B073;B075;B076;B079;B082;B083;B085;B087;B089;B092;B093;B095;B096;B104;B105;B106;B107;B108;B115;B116;B118;B119;B120;B125;B131;B132;B133;B135;B137;B147;B156;B165;B173;B174;B180;B184;B186;B187;B188;B189;B190;B197;B200;B202;B203;B207;B208;B210;B216;B219;B227;B229;B232;B246;B247;B248;B256;B261;B265;B26…
III	TCCGGGGGAGGCCCC	104	0	0	5	0	0	1	84	12	2	"B018;B037;B054;C005;CX109;CX139;CX151;CX242;CX248;CX266;CX32;GP534;GP536;GP679;GP77;IRIS_313-10041;IRIS_313-10062;IRIS_313-10444;IRIS_313-10578;IRIS_313-10581;IRIS_313-10657;IRIS_313-10704;IRIS_313-10705;IRIS_313-10722;IRIS_313-10783;IRIS_313-10802;IRIS_313-10816;IRIS_313-10870;IRIS_313-10906;IRIS_313-10949;IRIS_313-10952;IRIS_313-10955;IRIS_313-10957;IRIS_313-10958;IRIS_313-10991;IRIS_313-10999…
IV	TCGGTGGGAGGCCCC	99	25	0	55	15	0	0	1	0	3	"B021;B140;B163;B224;B264;C001;C055;C066;C191;CX64;GP103;HP189;HP203;HP217;HP300;HP338;HP339;HP351;HP498;HP75;IRIS_313-10077;IRIS_313-10154;IRIS_313-10272;IRIS_313-10341;IRIS_313-10539;IRIS_313-10547;IRIS_313-10610;IRIS_313-10667;IRIS_313-10715;IRIS_313-10717;IRIS_313-10720;IRIS_313-10885;IRIS_313-10929;IRIS_313-10971;IRIS_313-10973;IRIS_313-10977;IRIS_313-10978;IRIS_313-10983;IRIS_313-10986;IRIS…
V	TCCGGTGGAGGCCCC	194	2	2	11	12	151	0	0	1	15	"B049;B134;B164;B177;B243;C013;C015;C086;CX108;CX112;CX186;CX368;CX401;CX402;CX63;GP1;GP104;GP110;GP2;GP34;GP36;GP38;GP47;GP533;GP61;GP625;GP63;HP144;HP305;HP489;IRIS_313-10237;IRIS_313-10238;IRIS_313-10394;IRIS_313-10544;IRIS_313-10545;IRIS_313-10549;IRIS_313-10592;IRIS_313-10593;IRIS_313-10594;IRIS_313-10602;IRIS_313-10603;IRIS_313-10605;IRIS_313-10606;IRIS_313-10608;IRIS_313-10729;IRIS_313-107…
VI	CACGGTGGACGTCGC	14	0	0	13	1	0	0	0	0	0	"HP612;IRIS_313-10786;IRIS_313-10787;IRIS_313-10804;IRIS_313-10806;IRIS_313-10807;IRIS_313-10813;IRIS_313-10947;IRIS_313-10995;IRIS_313-11319;IRIS_313-11395;IRIS_313-11904;IRIS_313-8811;IRIS_313-9694"
VII	TCCAGGGGAGGCCCG	59	0	0	16	15	27	0	0	0	1	"IRIS_313-10150;IRIS_313-10380;IRIS_313-10518;IRIS_313-10575;IRIS_313-10604;IRIS_313-10666;IRIS_313-10675;IRIS_313-10849;IRIS_313-10854;IRIS_313-10859;IRIS_313-10875;IRIS_313-10881;IRIS_313-10887;IRIS_313-10891;IRIS_313-10894;IRIS_313-10896;IRIS_313-10925;IRIS_313-10930;IRIS_313-10965;IRIS_313-11016;IRIS_313-11020;IRIS_313-11027;IRIS_313-11037;IRIS_313-11047;IRIS_313-11049;IRIS_313-11213;IRIS_313…
VIII	TCCGGTGGAGACCCC	12	0	0	0	0	12	0	0	0	0	"IRIS_313-10534;IRIS_313-10673;IRIS_313-11015;IRIS_313-11019;IRIS_313-11050;IRIS_313-11056;IRIS_313-11111;IRIS_313-11154;IRIS_313-11274;IRIS_313-12141;IRIS_313-8963;IRIS_313-9422"

## Sheet: Variation_Os03t0389501
Var ID	Chromosome	Position	Reference	Primary Allele	Secondary Allele	Frequency of Primary Allele in All
vg0315586230	chr03	15586230	G	G	A	0.996
vg0315586246	chr03	15586246	G	A	G	0.52
vg0315586407	chr03	15586407	C	C	T	0.979
vg0315586436	chr03	15586436	T	C	T	0.609
vg0315586561	chr03	15586561	G	G	A	0.979
vg0315586697	chr03	15586697	A	A	C	0.211
vg0315586721	chr03	15586721	C	A	C	0.525
vg0315586758	chr03	15586758	C	G	C	0.462
vg0315586991	chr03	15586991	T	T	C	0.996
vg0315587027	chr03	15587027	CTAGCT	C	CTAGCT	0.577
vg0315587032	chr03	15587032	T	T	C	0.998
vg0315587083	chr03	15587083	T	C	T	0.521

## Sheet: Haplotype_Os03t0389501
SNP ID	vg0315586230,vg0315586246,vg0315586407,vg0315586436,vg0315586561,vg0315586697,vg0315586721,vg0315586758,vg0315586991,vg0315587032,vg0315587083
Haplotype Group	Haplotype	ALL Frequencies	IndI	IndII	IndIII	Ind_Admix	Aus	TeJ	TrJ	Jap_Admix	Intermediate	Cultivar Name
I	GGCTGNCCTTT	1775	299	46	202	107	49	720	87	160	105	"B001;B002;B004;B005;B006;B007;B008;B014;B016;B017;B021;B023;B024;B031;B033;B034;B038;B045;B046;B047;B055;B056;B057;B058;B059;B062;B064;B066;B068;B071;B074;B077;B081;B084;B086;B087;B091;B097;B100;B101;B102;B103;B109;B110;B111;B113;B114;B117;B122;B124;B126;B127;B129;B130;B136;B140;B141;B142;B143;B148;B149;B152;B154;B158;B160;B161;B162;B163;B166;B167;B169;B170;B171;B179;B181;B182;B183;B198;B199;B20…
II	GGTTGNCCTTT	32	0	0	0	0	0	6	20	6	0	"B003;B069;B070;B168;B196;C123;CX220;CX324;GP660;IRIS_313-10067;IRIS_313-10071;IRIS_313-10073;IRIS_313-10074;IRIS_313-10075;IRIS_313-10076;IRIS_313-10078;IRIS_313-10079;IRIS_313-10080;IRIS_313-10082;IRIS_313-10094;IRIS_313-10096;IRIS_313-10453;IRIS_313-11915;IRIS_313-11973;IRIS_313-8142;IRIS_313-8400;IRIS_313-9201;IRIS_313-9523;IRIS_313-9789;IRIS_313-9800;IRIS_313-9887;IRIS_313-9995"
III	GACCGAAGTTC	2278	282	392	605	584	18	29	257	56	55	"B009;B010;B011;B012;B013;B015;B019;B020;B025;B027;B028;B029;B030;B035;B040;B043;B044;B048;B051;B052;B053;B061;B063;B065;B067;B072;B073;B075;B076;B079;B083;B085;B088;B089;B090;B092;B093;B095;B096;B104;B105;B107;B108;B112;B115;B116;B118;B119;B120;B121;B123;B125;B128;B131;B132;B133;B135;B137;B138;B139;B144;B145;B146;B147;B150;B151;B153;B155;B156;B157;B159;B173;B174;B178;B180;B184;B185;B186;B187;B18…
IV	GGCCGNCCTTT	266	0	2	33	22	90	1	101	9	8	"B018;B037;B054;B134;B189;C005;C013;C015;CX109;CX113;CX139;CX151;CX186;CX243;CX248;CX266;CX32;CX359;CX368;CX402;GP1;GP110;GP38;GP47;GP534;GP573;GP61;GP62;GP625;GP679;GP7;GP77;IRIS_313-10020;IRIS_313-10041;IRIS_313-10062;IRIS_313-10237;IRIS_313-10238;IRIS_313-10380;IRIS_313-10394;IRIS_313-10444;IRIS_313-10518;IRIS_313-10534;IRIS_313-10544;IRIS_313-10545;IRIS_313-10549;IRIS_313-10575;IRIS_313-10578…
V	GACCGCAGTTC	158	7	17	49	47	3	2	23	5	5	"B026;B032;B060;B082;B176;B192;B208;B268;CX114;CX142;CX153;CX158;CX185;CX214;CX22;CX231;CX232;CX274;CX276;CX314;CX349;CX358;CX370;CX371;CX373;CX374;CX416;CX424;CX436;CX441;CX445;CX452;CX455;CX463;CX472;CX483;CX549;CX554;CX60;CX68;CX77;CX87;CX91;IRIS_313-10083;IRIS_313-10111;IRIS_313-10134;IRIS_313-10179;IRIS_313-10275;IRIS_313-10287;IRIS_313-10301;IRIS_313-10307;IRIS_313-10327;IRIS_313-10428;IRIS…
VI	GGCCANCCTTT	87	0	0	0	4	82	0	0	0	1	"B049;B177;B243;C086;CX108;CX63;GP104;GP34;GP36;GP576;GP63;IRIS_313-10150;IRIS_313-10594;IRIS_313-10605;IRIS_313-10606;IRIS_313-10608;IRIS_313-10734;IRIS_313-10737;IRIS_313-10861;IRIS_313-10871;IRIS_313-10873;IRIS_313-10875;IRIS_313-10876;IRIS_313-10877;IRIS_313-10878;IRIS_313-10879;IRIS_313-10882;IRIS_313-10892;IRIS_313-10964;IRIS_313-10976;IRIS_313-11018;IRIS_313-11028;IRIS_313-11029;IRIS_313-1…
VII	AGCCGNCCTTT	15	0	0	8	7	0	0	0	0	0	"B165;B219;CX128;HP355;IRIS_313-10924;IRIS_313-11296;IRIS_313-12027;IRIS_313-12093;IRIS_313-12138;IRIS_313-12180;IRIS_313-12182;IRIS_313-12190;IRIS_313-12207;IRIS_313-12270;IRIS_313-8659"
VIII	GGCCGNCCCTT	14	0	0	0	0	9	0	0	0	5	"GP2;IRIS_313-10963;IRIS_313-11064;IRIS_313-11065;IRIS_313-11067;IRIS_313-11068;IRIS_313-11069;IRIS_313-11070;IRIS_313-11123;IRIS_313-11124;IRIS_313-11277;W100;W261;W292"

## Sheet: Variation_Os03t0389000
Var ID	Chromosome	Position	Reference	Primary Allele	Secondary Allele	Frequency of Primary Allele in All
vg0315563442	chr03	15563442	G	G	C	0.987
vg0315563448	chr03	15563448	G	G	A	0.998
vg0315563484	chr03	15563484	T	C	T	0.597
vg0315563698	chr03	15563698	T	C	T	0.596
vg0315563846	chr03	15563846	T	T	A	0.988
vg0315563875	chr03	15563875	A	G	A	0.512
vg0315563939	chr03	15563939	G	G	A	0.966
vg0315564086	chr03	15564086	G	G	T	0.966
vg0315564332	chr03	15564332	C	C	T	0.918
vg0315564425	chr03	15564425	C	C	T	0.918
vg0315564486	chr03	15564486	C	T	C	0.513
vg0315564567	chr03	15564567	A	T	A	0.596
vg0315564684	chr03	15564684	A	C	A	0.578
vg0315564747	chr03	15564747	A	A	G	0.113
vg0315564883	chr03	15564883	T	T	C	0.174
vg0315564917	chr03	15564917	T	C	T	0.596

## Sheet: Haplotype_Os03t0389000
SNP ID	vg0315563442,vg0315563448,vg0315563484,vg0315563698,vg0315563846,vg0315563875,vg0315563939,vg0315564086,vg0315564332,vg0315564425,vg0315564486,vg0315564567,vg0315564684,vg0315564747,vg0315564883,vg0315564917
Haplotype Group	Haplotype	ALL Frequencies	IndI	IndII	IndIII	Ind_Admix	Aus	TeJ	TrJ	Jap_Admix	Intermediate	Cultivar Name
I	GGTTTAGGCCCAANTT	1833	357	47	182	120	49	690	110	165	113	"B001;B002;B003;B004;B005;B006;B008;B014;B016;B017;B021;B023;B024;B033;B034;B036;B038;B045;B046;B047;B055;B058;B059;B060;B062;B064;B066;B068;B069;B070;B074;B077;B081;B084;B086;B090;B091;B097;B100;B101;B102;B103;B109;B110;B111;B112;B113;B114;B121;B122;B123;B124;B126;B127;B129;B130;B136;B140;B141;B142;B143;B148;B149;B150;B151;B152;B153;B154;B158;B160;B161;B163;B166;B167;B168;B169;B170;B171;B179;B18…
II	GGCCTGGGCCTTCNNC	2407	230	410	680	617	21	30	308	59	52	"B007;B009;B010;B011;B012;B013;B015;B019;B020;B025;B026;B027;B028;B029;B030;B031;B032;B035;B040;B043;B044;B048;B051;B052;B053;B061;B063;B065;B067;B073;B075;B076;B079;B082;B083;B087;B088;B089;B092;B093;B095;B096;B104;B105;B107;B108;B115;B116;B118;B119;B120;B125;B128;B131;B132;B133;B135;B137;B139;B144;B145;B146;B147;B155;B157;B159;B173;B174;B176;B178;B180;B184;B185;B186;B187;B188;B189;B190;B191;B19…
III	GGCCTAGGTTCTCNNC	158	0	0	22	16	30	1	77	9	3	"B018;B037;B054;C005;CX109;CX139;CX151;CX242;CX248;CX266;CX32;GP534;GP536;GP573;GP679;GP77;IRIS_313-10020;IRIS_313-10041;IRIS_313-10062;IRIS_313-10150;IRIS_313-10380;IRIS_313-10444;IRIS_313-10518;IRIS_313-10575;IRIS_313-10578;IRIS_313-10581;IRIS_313-10604;IRIS_313-10666;IRIS_313-10675;IRIS_313-10704;IRIS_313-10722;IRIS_313-10783;IRIS_313-10802;IRIS_313-10816;IRIS_313-10849;IRIS_313-10854;IRIS_313…
IV	GGCCTAATTTCTCNNC	124	0	0	1	0	119	0	0	0	4	"B049;B164;B177;B243;C015;C086;CX63;GP104;GP110;GP34;GP36;GP38;GP47;GP533;GP576;GP61;GP625;GP63;IRIS_313-10534;IRIS_313-10594;IRIS_313-10603;IRIS_313-10606;IRIS_313-10608;IRIS_313-10673;IRIS_313-10734;IRIS_313-10735;IRIS_313-10845;IRIS_313-10861;IRIS_313-10871;IRIS_313-10873;IRIS_313-10876;IRIS_313-10882;IRIS_313-10944;IRIS_313-10969;IRIS_313-10987;IRIS_313-11015;IRIS_313-11018;IRIS_313-11019;IRI…
V	CGTTTAGGCCCAANTT	30	0	0	0	0	0	30	0	0	0	"B056;B057;B071;B117;B162;C052;C054;C064;C067;C071;C075;C087;C089;CX211;CX315;CX543;CX544;CX57;GP674;HP132;HP135;HP136;HP137;IRIS_313-11571;IRIS_313-11574;IRIS_313-11586;IRIS_313-9140;IRIS_313-9724;IRIS_313-9725;W208"
VI	GGCCAAGGTTCTCNNC	42	0	1	11	11	12	0	0	0	7	"B165;B219;CX112;CX128;GP1;GP2;HP355;IRIS_313-10238;IRIS_313-10833;IRIS_313-10924;IRIS_313-10963;IRIS_313-10964;IRIS_313-10976;IRIS_313-11065;IRIS_313-11067;IRIS_313-11068;IRIS_313-11069;IRIS_313-11070;IRIS_313-11123;IRIS_313-11124;IRIS_313-11204;IRIS_313-11277;IRIS_313-11296;IRIS_313-11443;IRIS_313-11482;IRIS_313-11558;IRIS_313-11566;IRIS_313-12093;IRIS_313-12138;IRIS_313-12180;IRIS_313-12190;IR…

## Sheet: Variation_Os05t0496400
Var ID	Chromosome	Position	Reference	Primary Allele	Secondary Allele	Frequency of Primary Allele in All
vg0524383221	chr05	24383221	A	A	G	0.948
vg0524383354	chr05	24383354	C	C	T	0.999
vg0524383512	chr05	24383512	C	C	A	0.948
vg0524383641	chr05	24383641	C	C	T	0.998
vg0524383716	chr05	24383716	C	T	C	0.62
vg0524383801	chr05	24383801	G	G	A	0.998
vg0524384086	chr05	24384086	A	A	G	0.948

## Sheet: Haplotype_Os05t0496400
SNP ID	vg0524383221,vg0524383354,vg0524383512,vg0524383641,vg0524383716,vg0524383801,vg0524384086
Haplotype Group	Haplotype	ALL Frequencies	IndI	IndII	IndIII	Ind_Admix	Aus	TeJ	TrJ	Jap_Admix	Intermediate	Cultivar Name
I	ACCCCGA	1777	1	37	108	26	0	760	497	239	109	"B001;B002;B003;B004;B005;B008;B014;B016;B017;B018;B020;B023;B025;B034;B036;B037;B038;B043;B045;B046;B047;B053;B054;B055;B056;B057;B066;B068;B069;B070;B071;B077;B084;B086;B100;B101;B102;B103;B105;B109;B110;B111;B117;B118;B122;B124;B134;B136;B138;B139;B142;B143;B144;B148;B152;B154;B158;B160;B161;B162;B166;B167;B168;B169;B170;B171;B178;B179;B182;B183;B186;B188;B189;B190;B191;B196;B199;B204;B205;B21…
II	ACCCTGA	2677	594	420	796	737	71	1	6	0	52	"B006;B007;B009;B010;B011;B012;B013;B015;B019;B021;B024;B026;B027;B028;B029;B030;B031;B032;B033;B035;B040;B044;B048;B051;B052;B058;B059;B060;B061;B062;B063;B064;B065;B067;B072;B073;B074;B075;B076;B079;B081;B082;B083;B085;B087;B088;B089;B090;B091;B092;B093;B094;B095;B096;B097;B104;B106;B107;B108;B112;B113;B114;B115;B116;B119;B120;B121;B123;B125;B126;B127;B128;B129;B130;B131;B132;B133;B135;B137;B14…
III	GCACTGG	240	0	3	6	17	198	0	0	0	16	"B049;C013;C015;CX104;CX112;CX227;CX228;CX236;CX368;GP1;GP104;GP110;GP124;GP2;GP34;GP36;GP38;GP47;GP512;GP530;GP533;GP538;GP539;GP540;GP542;GP576;GP61;GP62;GP67;GP8;GP89;IRIS_313-10020;IRIS_313-10366;IRIS_313-10534;IRIS_313-10543;IRIS_313-10545;IRIS_313-10587;IRIS_313-10592;IRIS_313-10593;IRIS_313-10595;IRIS_313-10598;IRIS_313-10602;IRIS_313-10603;IRIS_313-10604;IRIS_313-10605;IRIS_313-10606;IRIS…

## Sheet: Variation_Os05t0496500
Var ID	Chromosome	Position	Reference	Primary Allele	Secondary Allele	Frequency of Primary Allele in All
vg0524385036	chr05	24385036	C	G	C	0.621
vg0524385351	chr05	24385351	A	G	A	0.621
vg0524385430	chr05	24385430	G	G	T	0.998
vg0524385543	chr05	24385543	C	T	C	0.62
vg0524385606	chr05	24385606	C	C	T	0.985
vg0524386139	chr05	24386139	A	G	A	0.62
vg0524386384	chr05	24386384	C	T	C	0.62
vg0524386661	chr05	24386661	C	G	C	0.537

## Sheet: Haplotype_Os05t0496500
SNP ID	vg0524385036,vg0524385351,vg0524385430,vg0524385543,vg0524385606,vg0524386139,vg0524386384,vg0524386661
Haplotype Group	Haplotype	ALL Frequencies	IndI	IndII	IndIII	Ind_Admix	Aus	TeJ	TrJ	Jap_Admix	Intermediate	Cultivar Name
I	CAGCCACC	1773	1	36	108	26	0	763	497	240	102	"B001;B002;B003;B004;B005;B008;B014;B016;B017;B018;B020;B023;B025;B034;B036;B037;B038;B043;B045;B046;B047;B053;B054;B055;B056;B057;B066;B068;B069;B070;B071;B077;B084;B086;B100;B101;B102;B103;B105;B109;B110;B111;B117;B118;B122;B124;B134;B136;B138;B139;B142;B143;B144;B148;B152;B154;B158;B160;B161;B162;B166;B167;B168;B169;B170;B171;B179;B182;B183;B186;B188;B189;B190;B191;B196;B199;B204;B205;B212;B21…
II	GGGTCGTG	2523	590	315	798	700	68	1	5	0	46	"B006;B007;B009;B010;B012;B013;B015;B019;B021;B024;B027;B028;B029;B030;B031;B032;B033;B035;B040;B044;B048;B051;B052;B058;B059;B060;B061;B062;B063;B064;B065;B067;B072;B073;B074;B075;B076;B079;B081;B082;B083;B085;B087;B088;B089;B090;B091;B092;B093;B094;B095;B096;B097;B104;B106;B107;B108;B112;B113;B114;B115;B116;B119;B120;B121;B123;B125;B126;B127;B128;B129;B130;B131;B132;B133;B135;B137;B140;B145;B14…
III	GGGTCGTC	324	1	108	6	44	134	0	2	0	29	"B049;B141;B146;B153;B157;B176;B201;B232;C009;C011;C015;C025;C030;C031;C049;C050;C068;C115;C118;C148;C174;CX104;CX110;CX112;CX12;CX125;CX13;CX134;CX15;CX167;CX17;CX193;CX198;CX206;CX218;CX22;CX231;CX234;CX273;CX274;CX275;CX28;CX293;CX294;CX296;CX305;CX32;CX335;CX336;CX340;CX343;CX347;CX362;CX366;CX408;CX409;CX410;CX411;CX413;CX414;CX416;CX417;CX419;CX420;CX421;CX422;CX424;CX437;CX448;CX463;CX465;…
IV	GGGTTGTC	64	0	0	0	5	59	0	0	0	0	"C013;CX228;CX236;CX368;GP89;IRIS_313-10534;IRIS_313-10593;IRIS_313-10598;IRIS_313-10603;IRIS_313-10604;IRIS_313-10606;IRIS_313-10608;IRIS_313-10673;IRIS_313-10734;IRIS_313-10736;IRIS_313-10930;IRIS_313-11013;IRIS_313-11016;IRIS_313-11017;IRIS_313-11018;IRIS_313-11019;IRIS_313-11020;IRIS_313-11024;IRIS_313-11028;IRIS_313-11029;IRIS_313-11047;IRIS_313-11048;IRIS_313-11049;IRIS_313-11052;IRIS_313-1…

[truncated: 10 more sheets: Variation_Os01t0799900, Haplotype_Os01t0799900, Variations_Os11t0134700, Haplotype_Os11t0134700, Variation_Os03t0389100, HaplotypesOs03t0389100, Manual Variations_Os03t0389100, Manual Haplotypes_Os03t389100, Variation_Os10t565100, Haplotyping_Os10t565100]
