# Supplementary material for: Evolutionary Understanding of Metacaspase Genes in Cultivated and Wild Oryza Species and Its Role in Disease Resistance Mechanism in Rice
Source: Genes (Basel). 2020 Nov 26;11(12):1412. doi: 10.3390/genes11121412 (PMC7760854; doi:10.3390/genes11121412)
Supplement: Supplementary file 1 [file genes-11-01412-s001.zip › Supplementary File 7.xlsx]

## Sheet: Os03t0389501
Number of clusters:	30
Number of supporting sequences used:	93
A321S	0.613	Neutral
G276S	0.906	Neutral
A200V	-1.602	Neutral
N137D	1.293	Neutral
R120C	1.063	Neutral
G54A	-0.871	Neutral

## Sheet: Os03t389100
Number of clusters:	30
Number of supporting sequences used:	87
K291E	2.379	Neutral
C277R	0.144	Neutral
G265S	-1.39	Neutral
V263L	0.867	Neutral
L262R	-0.1	Neutral
L262V	0.168	Neutral
C261R	-0.169	Neutral
G259C	-3.992	Deleterious
H250K	0.448	Neutral
H250Q	-0.158	Neutral
H250K	0.448	Neutral
R234T	-0.968	Neutral
G231R	1.73	Neutral
L183Q	0.38	Neutral
V176I	-0.866	Neutral
R172G	-1.132	Neutral
S171P	-0.316	Neutral
S171A	0.081	Neutral
T149P	-2.377	Neutral
K135R	2.087	Neutral
N130Y	-7.947	Deleterious
N123S	0.56	Neutral
V120E	0.938	Neutral
V120K	0.966	Neutral
L62S	-0.449	Neutral
K59E	-0.322	Neutral
G57D	0.532	Neutral
E55D	-1.195	Neutral
S48F	-4.118	Deleterious
E46K	-1.209	Neutral
L43V	0.461	Neutral
L43I	-0.188	Neutral
K41R	-0.205	Neutral
K40N	0.843	Neutral
K40H	-1.016	Neutral
K40D	0.152	Neutral
L39R	-4.064	Deleterious
S37D	-0.984	Neutral
S37L	1.446	Neutral
S37G	-1.063	Neutral
S37L	1.446	Neutral
N36Y	0.554	Neutral
N34S	1.61	Neutral
E30K	-0.033	Neutral
A28S	0.212	Neutral
T21S	-0.579	Neutral
G19D	-2.967	Deleterious
K18N	-1.553	Neutral
G7R	2.288	Neutral
S5G	-0.813	Neutral

## Sheet: Os05t496400
Number of clusters:	30
Number of supporting sequences used:	87
Y397H	-4.211	Deleterious
S352S	0	Neutral
D300Y	-1.429	Neutral
G257S	0.652	Neutral
G232S	0.712	Neutral
I203I	0	Neutral
T102I	-4.01	Deleterious

## Sheet: Os11t0134700
Number of clusters:	30
Number of supporting sequences used:	90
T339S	0.059	Neutral
A333A	0	Neutral
T329M	-0.374	Neutral
H305N	-2.472	Neutral
T275T	0	Neutral
A268A	0	Neutral
G263S	-1.833	Neutral
G262C	-2.237	Neutral
D237E	0.452	Neutral
V232A	0.819	Neutral
V199F	-1.336	Neutral
V192V	0	Neutral
A181T	0	Neutral
K155K	0	Neutral
L94L	0	Neutral
F85F	0	Neutral
V83V	0	Neutral
P46S	-0.907	Neutral
A33A	0	Neutral

## Sheet: Os05t496500
Number of clusters:	30
Number of supporting sequences used:	87
I345I	0	Neutral
P319Q	-3.886	Deleterious
L281L	0	Neutral
T260T	0	Neutral

## Sheet: Os03t0388900
Number of clusters:	30
Number of supporting sequences used:	93
P334P	0	Neutral
W252R	-13.568	Deleterious
P71R	-1.654	Neutral
C17C	0	Neutral
G15S	0.042	Neutral
G14D	-0.172	Neutral
G6R	0.103	Neutral
G5R	-0.395	Neutral

## Sheet: Os01t0799900
Number of clusters:	30
Number of supporting sequences used:	86
G77G	0	Neutral
A93A	0	Neutral
T116T	0	Neutral
R167L	-0.92	Neutral
S191S	0	Neutral
Y212D	1.481	Neutral
T331N	-0.781	Neutral
T356T	0	Neutral
K376K	0	Neutral
A394A	0	Neutral

## Sheet: Os03t0389000
Number of clusters:	30
Number of supporting sequences used:	94
K396K	0	Neutral
S358G	1.798	Neutral
G308G	0	Neutral
S303S	0	Neutral
G254G	0	Neutral
L172L	0	Neutral
D148N	-2.407	Neutral
S121T	0.696	Neutral
S82A	-0.05	Neutral
C61R	3.55	Neutral
P15P	0	Neutral
N4S	-0.077	Neutral
